# Supplementary material for: Resumption of Cochlear Implant Surgery under COVID-19 Pandemic Conditions
Source: Life (Basel). 2021 Sep 7;11(9):929. doi: 10.3390/life11090929 (PMC8466866; doi:10.3390/life11090929)
Supplement: Supplementary file 1 [file life-11-00929-s001.zip]

Archive with 1 entries (1 files):
- life-1347719-supplementary.xlsx
