# Supplementary material for: Resumption of Cochlear Implant Surgery under COVID-19 Pandemic Conditions
Source: Life (Basel). 2021 Sep 7;11(9):929. doi: 10.3390/life11090929 (PMC8466866; doi:10.3390/life11090929)
Supplement: Supplementary file 1 [file life-11-00929-s001.zip › life-1347719-supplementary.xlsx]

## Sheet: Summary
NR_KS_GL	NR_KARTOTEKI	ODDZIAL	Patient ID	Sex	Age (years)	Age at diagnosis of hearing loss	Implanted ear	Implant types and Electrode	Insertion	Surgical technique	PDT Classifcation	Pre-op AC 125	Pre-op AC 250	Pre-op AC 500	Pre-op AC 750	Pre-op AC 1000	Pre-op AC 1500	Pre-op AC 2000	Pre-op AC 3000	Pre-op AC 4000	Pre-op AC 6000	Pre-op AC 8000	Pre-op PTA-AC	Post-op AC 125	Post-op AC 250	Post-op AC 500	Post-op AC 750	Post-op AC 1000	Post-op AC 1500	Post-op AC 2000	Post-op AC 3000	Post-op AC 4000	Post-op AC 6000	Post-op AC 8000	Post-op PTA-AC
188	251547	KORL	1	F	10.4137	1	R	Medel Concerto PIN Flex28	Complete	Round window	EAS	45	65	80	82.5	85	85	85	80	75	75	75	75.6818	40	65	75	80	85	80	80	80	80	75	70	73.6364
196	368845	KORL	2	F	74.1699	58	L	Medel Sonata Flex24	Complete	Round window	ES	90	105	95	92.5	90	87.5	85	80	75	82.5	90	88.4091	90	105	110	115	120	120	120	120	115	100	95	110
194	125881	KORL	3	F	58.2466	40	L	Medel Sonata Flex28	Complete	Round window	EAS	45	60	80	92.5	105	120	120	120	115	100	95	95.6818	90	105	110	115	120	120	120	120	115	100	95	110
199	257493	KORL	4	F	55.4247	53	L	Medel Sonata Flex28	Complete	Round window	ES	60	75	70	70	70	77.5	85	85	85	100	95	79.3182	90	105	110	115	120	120	120	120	115	100	95	110
204	527	KORL	5	M	36.7507	5	R	Medel Sonata Flex28	Complete	Round window	ES	80	100	100	97.5	95	87.5	80	77.5	75	75	75	85.6818	90	105	110	115	120	120	120	120	115	100	95	110
315	283895	KORL	6	F	41.9205	15	L	Medel Concerto PIN Medium	Complete	Cochleostomy	ES	60	75	70	80	90	120	120	120	115	100	95	95	90	95	100	100	100	115	115	115	115	100	95	103.636
311	299533	KORL	7	M	54.7068	40	R	Medel Sonata Flex20	Complete	Round window	EC	30	20	20	37.5	55	77.5	100	120	115	100	95	70	25	20	20	45	60	90	105	120	115	100	95	72.2727
403	308255	KORL	8	F	49.2932	15	R	Medel Concerto Flex20	Complete	Round window	ENS	20	30	25	27.5	30	60	90	95	105	100	95	61.5909	20	25	40	55	65	90	105	110	115	100	95	74.5455
393	79914	KORL	9	F	37.5068	15	R	Medel Sonata Flex24	Complete	Round window	EAS	50	55	60	70	80	90	100	120	115	100	95	85	60	70	95	105	115	120	120	120	115	100	95	101.364
579	247675	KORL	10	M	66.937	59	L	Oticon Neuro ZtiEVO	Complete	Round window	ES	90	75	85	85	85	87.5	90	92.5	95	90	90	87.7273	90	105	110	115	120	120	120	120	115	100	95	110
580	239229	KORL	11	M	58.6767	20	R	Advanced Bionics HiRes Ultra 3D CI HiFocus SlimJ	Complete	Round window	ES	75	90	95	100	105	105	105	102.5	100	100	95	97.5	90	100	110	115	120	120	120	120	115	100	95	109.545
581	323030	KORL	12	M	66.3288	62	L	Medel Sonata FlexSoft	Partial	Cochleostomy	ES	90	105	105	100	95	85	75	80	85	80	75	88.6364	90	105	110	115	120	120	120	120	115	100	95	110
585	325322	KORL	13	F	28.8548	6	L	Medel Concerto Flex20	Complete	Round window	EAS	5	10	85	100	115	110	105	107.5	110	100	95	85.6818	10	10	85	110	115	110	110	115	115	100	95	88.6364
587	107347	KORL	14	M	55.7096	35	L	Advanced Bionics HiRes Ultra 3D CI HiFocus SlimJ	Complete	Round window	ES	90	95	90	85	80	77.5	75	77.5	80	87.5	95	84.7727	90	105	110	115	120	120	120	120	115	100	95	110
692	359977	KORL	15	M	46.9123	0	R	Medel Sonata Medium	Complete	Round window	ES	50	75	80	92.5	105	110	115	120	115	100	95	96.1364	65	95	90	90	105	115	120	120	115	100	95	100.909
695	185645	KORL	16	F	69.1315	9	R	Advanced Bionics HiRes Ultra 3D CI HiFocus SlimJ	Complete	Round window	ES	60	80	70	77.5	85	97.5	110	112.5	115	100	95	91.1364	65	90	95	100	105	107.5	110	120	115	100	95	100.227
691	324185	KORL	17	M	42.8548	20	R	Medel Sonata Flex26	Complete	Round window	EAS	50	60	70	82.5	95	120	120	120	115	100	95	93.4091	80	90	85	90	90	110	115	115	115	100	95	98.6364
693	321523	KORL	18	F	39.5534	34	R	Medel Sonata 2 Flex24	Complete	Round window	EC	5	5	30	70	80	105	115	112.5	110	100	95	75.2273	5	10	35	65	75	95	120	115	115	100	95	75.4545
696	316061	KORL	19	M	44.6329	30	L	Medel Concerto PIN Medium	Complete	Cochleostomy	ES	75	80	90	90	90	87.5	85	80	75	67.5	60	80	90	105	110	115	120	120	120	120	115	100	95	110
763	363762	KORL	20	M	66	65	L	Advanced Bionics HiRes Ultra 3D CI HiFocus SlimJ	Complete	Round window	ES	90	90	90	82.5	75	70	65	65	65	65	65	74.7727	90	95	105	105	100	100	105	110	115	100	95	101.818
771	337380	KORL	21	M	60.337	49	R	Medel Sonata 2 Flex24	Complete	Round window	EC	5	5	15	55	60	67.5	75	100	105	100	95	62.0455	15	15	35	55	70	100	105	115	115	100	95	74.5455
781	337910	KORL	22	M	60.3753	55	R	Advanced Bionics HiRes Ultra 3D CI HiFocus SlimJ	Complete	Round window	ES	90	85	110	102.5	95	90	85	87.5	90	100	95	93.6364	90	100	110	110	110	107.5	105	105	105	100	95	103.409
782	76329	KORL	23	M	51.4904	36	L	Cochlear CI522	Complete	Round window	ES	90	95	100	102.5	105	100	95	100	105	100	75	97.0455	90	100	105	110	110	105	95	100	100	90	85	99.0909
788	338739	KORL	24	F	54.8822	25	L	Advanced Bionics HiRes Ultra 3D CI HiFocus SlimJ	Complete	Round window	EAS	45	50	65	67.5	70	77.5	85	87.5	90	92.5	95	75	50	70	80	85	90	100	95	120	115	100	95	90.9091
883	1146	KORL	25	M	25.5452	0	R	Medel Concerto PIN Standard	Complete	Round window	ES	90	80	80	87.5	95	100	105	102.5	100	100	95	94.0909	80	95	110	115	120	115	115	115	115	100	95	106.818
884	323797	KORL	26	M	51.2603	46	R	Oticon Neuro ZtiEVO	Complete	Round window	ES	70	80	85	87.5	90	87.5	85	85	85	90	95	85.4545	90	105	110	115	120	120	120	120	115	100	95	110
886	328590	KORL	27	M	66.8849	55	L	Cochlear CI522	Complete	Round window	ES	90	100	100	95	90	85	80	87.5	95	100	95	92.5	90	100	110	115	120	117.5	115	110	115	100	95	107.955
965	324605	KORL	28	M	60.8329	5	L	Advanced Bionics HiRes Ultra 3D CI HiFocus SlimJ	Complete	Round window	EAS	45	60	85	90	95	105	105	110	115	100	95	91.3636	35	60	85	95	100	105	105	110	110	100	95	90.9091
1081	54169	KORL	29	M	74.0685	58	L	Medel Sonata Standard	Complete	Cochleostomy	ES	70	75	75	90	105	112.5	120	120	115	100	95	97.9545	90	105	110	115	120	120	120	120	115	100	95	110
1069	166280	KORL	30	F	60.4849	49	L	Advanced Bionics HiRes Ultra 3D CI HiFocus SlimJ	Complete	Round window	EAS	25	20	70	72.5	75	100	120	120	115	100	95	82.9545	15	30	85	95	105	107.5	110	120	115	100	95	88.8636
1071	332634	KORL	31	M	70.6466	62	R	Oticon Neuro ZtiEVO	Complete	Round window	ES	55	75	80	82.5	85	82.5	80	105	110	100	95	86.3636	90	100	110	105	100	100	110	120	115	100	95	104.091
1072	374290	KORL	32	M	33.1671	32	R	Advanced Bionics HiRes Ultra 3D CI HiFocus SlimJ	Complete	Round window	EAS	35	55	70	80	90	87.5	85	85	85	87.5	90	77.2727	35	60	75	85	90	95	90	80	95	95	75	79.5455
1063	373732	KORL	33	M	53.5863	43	R	Advanced Bionics HiRes Ultra 3D CI HiFocus SlimJ	Complete	Round window	ES	70	75	85	97.5	110	115	120	120	115	100	95	100.227	90	90	100	110	115	120	120	120	115	100	95	106.818
1145	243781	KORL	34	F	60.3808	34	R	Advanced Bionics HiRes Ultra 3D CI HiFocus SlimJ	Complete	Round window	ES	50	75	90	100	120	120	120	120	115	100	95	100.455	55	95	100	110	115	120	120	120	115	100	95	104.091
1283	323246	KORL	35	M	54.2137	47	L	Advanced Bionics HiRes Ultra 3D CI HiFocus SlimJ	Complete	Round window	EAS	45	55	75	87.5	100	97.5	95	102.5	110	100	95	87.5	45	55	75	85	95	90	85	95	105	100	95	84.0909
1278	185543	KORL	36	F	34.1644	16	R	Medel Synchrony ST Standard	Complete	Cochleostomy	ES	65	80	90	100	110	105	100	115	115	100	95	97.7273	90	100	110	115	120	120	120	120	115	100	95	109.545
1293	320073	KORL	37	M	71.4849	56	L	Oticon Neuro ZtiEVO	Complete	Round window	ES	80	85	90	82.5	75	72.5	70	75	80	80	80	79.0909	90	100	110	115	115	105	105	110	115	100	95	105.455
1269	314297	KORL	38	F	72.5014	65	R	Oticon Neuro ZtiEVO	Complete	Round window	ES	70	70	75	77.5	80	85	90	92.5	95	95	95	84.0909	90	100	110	112.5	115	115	120	120	115	100	95	108.409
1588	189130	KORL	39	M	52.7616	41	R	Medel Sonata 2 Flex20	Complete	Round window	EAS	40	30	65	60	55	62.5	70	120	115	100	95	73.8636	90	80	85	100	115	110	115	120	115	100	95	102.273
1601	323081	KORL	40	M	78.1671	53	R	Oticon Neuro ZtiEVO	Complete	Cochleostomy	ES	75	85	90	85	80	87.5	95	100	105	100	95	90.6818	90	100	110	115	120	120	120	120	115	100	95	109.545
1570	226441	KORL	41	F	8.61918	0	L	Medel Synchrony 2 Flex28	Complete	Round window	ES	80	80	85	82.5	80	80	80	77.5	75	70	65	77.7273	80	80	85	85	85	85	80	80	80	75	75	80.9091
1615	269644	KORL	42	F	11.611	0	R	Medel Synchrony 2 Flex28	Complete	Cochleostomy	ES	75	85	90	87.5	85	87.5	90	82.5	75	67.5	60	80.4545	90	100	110	115	115	120	120	120	115	100	95	109.091
1598	315036	KORL	43	M	53.4466	49	R	Medel Sonata Flex26	Complete	Round window	ES	60	80	110	110	110	92.5	75	82.5	90	100	95	91.3636	65	85	110	115	120	110	100	95	105	100	95	100
1602	187989	KORL	44	M	66.7562	42	L	Advanced Bionics HiRes Ultra 3D CI HiFocus SlimJ	Complete	Round window	ES	75	85	90	85	80	77.5	75	75	75	85	95	81.5909	90	105	110	115	120	120	120	120	115	100	95	110
1611	333689	KORL	45	M	12.5863	0	L	Medel Synchrony 2 Flex28	Complete	Round window	ES	70	80	90	92.5	95	95	95	87.5	80	75	70	84.5455	70	95	100	100	105	100	100	90	85	80	70	90.4545
1613	356306	KORL	46	M	11.1534	2	R	Medel Sonata 2 Flex26	Complete	Round window	ES	65	75	80	77.5	75	72.5	70	70	70	72.5	75	72.9545	75	80	80	85	80	80	75	80	75	80	85	79.5455
1706	35903	KORL	47	M	62.2548	48	L	Oticon Neuro ZtiEVO	Complete	Cochleostomy	ES	65	75	85	85	85	80	80	100	100	100	95	86.3636	90	100	110	115	115	120	120	120	115	100	95	109.091
1710	315353	KORL	48	F	44.6603	8	L	Medel Sonata 2 Flex24	Complete	Round window	EAS	20	30	55	57.5	60	72.5	85	120	100	100	95	72.2727	45	60	75	80	80	90	100	105	90	100	95	83.6364
1881	226773	KORL	49	M	9.27945	0	R	Medel Sonata 2 Flex24	Complete	Round window	EAS	50	50	65	70	75	80	80	70	75	75	75	69.5455	80	90	105	110	115	102	115	120	115	100	95	104.273
1885	41010	KORL	50	M	18.7479	0	L	Medel Sonata 2 Flex28	Partial	Round window	ES	70	80	80	95	100	105	110	120	115	100	95	97.2727	70	75	85	95	100	105	105	115	115	100	95	96.3636
1883	202007	KORL	51	F	13.0027	0	L	Medel Synchrony 2 Flex28	Complete	Round window	ES	75	75	85	90	90	95	95	85	90	100	95	88.6364	90	105	110	115	120	120	120	120	115	100	95	110
1996	17341	KORL	52	M	65.063	45	L	Oticon Neuro ZtiEVO	Complete	Round window	EAS	60	60	75	75	75	75	75	85	95	95	95	78.6364	90	105	110	115	120	120	120	120	115	100	95	110
1964	366882	KORL	53	M	62.4685	61	R	Advanced Bionics HiRes Ultra 3D CI HiFocus SlimJ	Complete	Round window	ES	70	75	75	75	75	70	70	60	55	75	75	70.4545	90	105	110	115	120	120	120	120	115	100	95	110
2165	224198	KORL	54	M	8.89863	0	R	Medel Sonata 2 Flex28	Complete	Round window	ES	90	90	80	80	90	80	85	80	85	100	95	86.8182	90	95	100	100	95	100	95	90	90	100	95	95.4545
2172	113235	KORL	55	F	13.3616	0	R	Medel Sonata 2 Flex28	Complete	Round window	ES	75	75	95	105	105	110	110	105	105	100	95	98.1818	65	75	95	110	110	110	115	110	115	100	95	100
2171	91632	KORL	56	M	15.9562	0	L	Medel Sonata 2 Flex28	Complete	Round window	ES	90	90	90	95	90	90	90	100	100	100	90	93.1818	80	95	105	110	105	100	100	95	95	100	95	98.1818
2173	36492	KORL	57	M	16.6	0	L	Medel Sonata 2 Flex26	Complete	Round window	EAS	50	65	75	80	80	90	90	90	110	100	95	84.0909	60	85	85	100	100	110	110	105	110	100	95	96.3636
2180	57809	KORL	58	F	52.0466	36	L	Medel Synchrony ST Flex20	Complete	Round window	EC	5	5	10	10	60	110	100	105	110	100	95	64.5455	15	20	20	30	75	95	105	115	115	100	95	71.3636
2161	286554	KORL	59	F	5.80274	0	L	Medel Synchrony 2 Flex28	Complete	Round window	EAS	60	65	80	80	80	90	95	90	90	90	85	82.2727	90	100	110	105	100	95	90	100	95	95	95	97.7273
2183	337899	KORL	60	M	50.2274	40	R	Medel Sonata 2 Flex26	Complete	Round window	ES	70	75	75	75	75	75	75	70	65	60	55	70	80	85	75	80	75	75	75	70	60	70	65	73.6364
2251	322736	KORL	61	F	7.03562	0	L	Medel Synchrony ST Standard	Complete	Round window	ES	65	80	95	100	105	115	110	105	105	100	95	97.7273	75	85	110	115	120	120	120	120	115	100	95	106.818
2255	67982	KORL	62	F	15.8849	0	R	Medel Synchrony 2 Flex26	Complete	Round window	EAS	45	55	75	80	80	85	80	80	85	80	75	74.5455	55	75	80	90	90	85	85	80	85	80	80	80.4545
2261	299318	KORL	63	M	5.45753	0	R	Medel Synchrony ST Standard	Complete	Round window	ES	80	95	95	95	95	92.5	90	85	80	80	80	87.9545	90	95	110	115	120	120	120	120	115	100	95	109.091
2417	193925	KORL	64	F	13.4027	0	R	Medel Synchrony 2 Flex26	Complete	Round window	EAS	60	65	70	80	90	95	90	80	75	75	70	77.2727	80	90	110	115	120	120	120	120	115	100	95	107.727
2439	272550	KORL	65	M	7.93151	0	L	Medel Sonata 2 Flex28	Complete	Round window	ES	70	70	85	90	95	110	110	110	110	100	95	95	80	90	100	110	115	120	120	120	115	100	95	105.909
2429	142702	KORL	66	F	12.0658	0	R	Medel Sonata 2 Flex26	Complete	Round window	EAS	35	55	70	90	95	105	100	90	85	80	90	81.3636	65	75	90	95	100	105	105	100	90	100	95	92.7273
2440	325967	KORL	67	M	8.26849	0	L	Medel Synchrony 2 Flex28	Complete	Round window	ES	40	85	95	95	90	85	80	80	80	85	70	80.4545	50	75	95	100	100	100	90	85	90	85	90	87.2727
2441	151597	KORL	68	M	12.7397	0	L	Medel Synchrony 2 Flex28	Complete	Round window	ES	75	80	85	95	105	110	110	120	115	100	95	99.0909	80	85	95	110	115	120	120	120	115	100	95	105
2444	269726	KORL	69	F	8.02192	0	L	Medel Sonata 2 Flex26	Complete	Round window	EAS	40	45	55	60	65	67.5	70	75	80	77.5	75	64.5455	55	60	75	80	85	85	90	85	80	95	85	79.5455
2445	73746	KORL	70	M	16.2055	0	R	Medel Synchrony 2 Flex28	Complete	Round window	ES	70	80	95	100	95	95	80	80	85	85	95	87.2727	80	90	100	105	115	110	105	100	95	100	95	99.5455
2415	276611	KORL	71	M	8.58082	0	L	Medel Sonata 2 Flex26	Complete	Round window	EAS	45	60	65	75	75	85	85	85	95	100	95	78.6364	80	90	105	110	115	120	120	120	115	100	95	106.364
2420	336359	KORL	72	F	6.3863	0	R	Medel Sonata 2 Flex26	Complete	Round window	EAS	35	55	85	80	80	80	100	100	100	100	85	81.8182	55	80	105	110	110	110	105	110	110	100	95	99.0909
2530	279001	KORL	73	F	9.59178	0	L	Medel Synchrony 2 Flex28	Complete	Round window	ES	70	75	80	95	100	100	95	105	100	100	95	92.2727	75	100	110	115	115	120	120	115	115	100	95	107.273
2535	228514	KORL	74	F	9.98082	0	L	Medel Synchrony ST Standard	Complete	Round window	ES	75	90	105	105	105	110	105	100	95	100	95	98.6364	80	100	110	115	115	120	120	120	115	100	95	108.182
2536	293688	KORL	75	M	7.13699	0	L	Medel Sonata 2 Flex26	Complete	Round window	EAS	45	60	80	95	100	105	110	115	115	100	95	92.7273	90	100	110	115	120	115	120	120	115	100	95	109.091
2537	262546	KORL	76	F	7.43014	0	L	Medel Synchrony ST Standard	Complete	Round window	ES	75	80	90	95	100	100	100	110	105	100	95	95.4545	90	95	95	105	105	115	115	120	115	100	95	104.545
2539	223355	KORL	77	F	8.62192	0	L	Medel Sonata 2 Standard	Complete	Round window	ES	80	85	100	105	110	110	105	105	110	100	95	100.455	90	95	105	110	120	120	120	120	115	100	95	108.182
2543	362727	KORL	78	M	11.6795	0	L	Medel Sonata 2 Flex28	Complete	Round window	ES	75	85	95	95	95	102.5	110	110	110	100	95	97.5	90	100	110	105	100	110	115	110	115	100	95	104.545
2518	188092	KORL	79	F	17.3534	5	L	Medel Sonata 2 Flex26	Complete	Round window	ES	70	75	85	85	90	85	80	80	75	70	70	78.6364	75	80	105	100	95	95	100	115	115	100	95	97.7273
2521	320309	KORL	80	M	45.1205	0	R	Advanced Bionics HiRes Ultra 3D CI HiFocus SlimJ	Complete	Round window	ES	65	80	105	105	105	102.5	100	95	90	100	95	94.7727	70	85	110	110	105	100	95	100	95	100	95	96.8182
2548	43670	KORL	81	M	18.1781	0	L	Medel Sonata 2 Flex28	Complete	Round window	ES	75	85	85	85	85	92.5	100	107.5	115	100	95	93.1818	75	95	110	110	110	110	110	120	115	100	95	104.545
2660	328099	KORL	82	F	36.4384	6	R	Medel Sonata 2 Flex28	Complete	Round window	ES	70	80	85	90	110	110	110	115	115	100	95	98.1818	70	80	95	100	105	110	115	115	110	100	95	99.5455
2663	331916	KORL	83	M	46.2164	38	R	Medel Sonata 2 Flex26	Complete	Round window	EAS	20	45	110	115	120	120	120	120	115	100	95	98.1818	40	75	105	110	120	120	120	120	115	100	95	101.818
2651	89682	KORL	84	M	15.0658	0	L	Medel Synchrony 2 Flex28	Complete	Round window	ES	70	80	85	90	95	90	90	105	105	100	95	91.3636	90	95	105	115	120	120	120	115	115	100	95	108.182
			85	F	73.8384	66	R	Medel Sonata 2 Flex24	Complete	Round window	EC	10	10	30	60	70	70	70	75	80	100	95	60.9091	15	20	45	65	85	77.5	70	82.5	95	100	95	68.1818
			86	F	69.6219	46	L	Medel Sonata TI100 Flex28	Complete	Round window	ES	85	95	95	100	110	120	120	120	115	100	95	105	90	100	110	115	120	120	120	120	115	100	95	109.545
			87	M	64.5205	50	L	Medel Sonata TI100 Flex28	Complete	Round window	ES	70	80	90	80	75	70	70	70	80	70	90	76.8182	65	80	90	80	75	70	70	80	75	100	95	80
			88	M	63.6658	15	R	Medel Sonata TI100 Flex20	Complete	Round window	ES	75	85	100	110	110	100	110	110	110	95	90	99.5455	90	105	110	115	120	120	120	120	115	100	95	110
			89	M	12.5699	0	L	Cochlear CI522	Complete	Round window	ES	75	85	95	105	115	117.5	120	120	115	100	95	103.864	70	85	110	115	120	120	120	120	115	100	95	106.364
			90	F	50.5041	46	L	Medel Sonata TI100 Flex28	Complete	Round window	ES	50	80	80	85	90	90	90	90	90	92.5	95	84.7727	90	105	110	115	120	120	120	120	115	100	95	110
			91	M	25.2192	24	R	Medel Sonata TI100 Flex24	Complete	Round window	EAS	40	50	60	65	70	75	80	77.5	75	85	95	70.2273	55	65	85	90	90	100	100	90	95	95	95	87.2727
